# Supplementary material for: Epidemiological and phylogenetic analyses of public SARS-CoV-2 data from Malawi
Source: PLOS Glob Public Health. 2025 Mar 21;5(3):e0003943. doi: 10.1371/journal.pgph.0003943 (PMC11927878; doi:10.1371/journal.pgph.0003943)
Supplement: S1 Data — (CSV) [file pgph.0003943.s011.csv]

date	new_cases	dayOfWeek
29/03/2020
30/03/2020
31/03/2020
01/04/2020
02/04/2020	3	4
03/04/2020	0	5
04/04/2020	1	6
05/04/2020	0	7
06/04/2020	1	1
07/04/2020	3	2
08/04/2020	0	3
09/04/2020	0	4
10/04/2020	1	5
11/04/2020	3	6
12/04/2020	1	7
13/04/2020	3	1
14/04/2020	0	2
15/04/2020	0	3
16/04/2020	0	4
17/04/2020	1	5
18/04/2020	0	6
19/04/2020	0	7
20/04/2020	0	1
21/04/2020	1	2
22/04/2020	5	3
23/04/2020	10	4
24/04/2020	0	5
25/04/2020	0	6
26/04/2020	1	7
27/04/2020	2	1
28/04/2020	0	2
29/04/2020	0	3
30/04/2020	1	4
01/05/2020	0	5
02/05/2020	1	6
03/05/2020	1	7
04/05/2020	2	1
05/05/2020	0	2
06/05/2020	2	3
07/05/2020	0	4
08/05/2020	0	5
09/05/2020	13	6
10/05/2020	0	7
11/05/2020	1	1
12/05/2020	0	2
13/05/2020	6	3
14/05/2020	0	4
15/05/2020	0	5
16/05/2020	2	6
17/05/2020	5	7
18/05/2020	0	1
19/05/2020	0	2
20/05/2020	1	3
21/05/2020	1	4
22/05/2020	10	5
23/05/2020	0	6
24/05/2020	1	7
25/05/2020	18	1
26/05/2020	0	2
27/05/2020	0	3
28/05/2020	102	4
29/05/2020	70	5
30/05/2020	6	6
31/05/2020	5	7
01/06/2020	52	1
02/06/2020	22	2
03/06/2020	11	3
04/06/2020	24	4
05/06/2020	16	5
06/06/2020	0	6
07/06/2020	29	7
08/06/2020	5	1
09/06/2020	12	2
10/06/2020	0	3
11/06/2020	26	4
12/06/2020	0	5
13/06/2020	48	6
14/06/2020	18	7
15/06/2020	8	1
16/06/2020	9	2
17/06/2020	8	3
18/06/2020	20	4
19/06/2020	28	5
20/06/2020	0	6
21/06/2020	110	7
22/06/2020	19	1
23/06/2020	54	2
24/06/2020	138	3
25/06/2020	19	4
26/06/2020	45	5
27/06/2020	33	6
28/06/2020	108	7
29/06/2020	6	1
30/06/2020	72	2
01/07/2020	41	3
02/07/2020	77	4
03/07/2020	156	5
04/07/2020	115	6
05/07/2020	0	7
06/07/2020	129	1
07/07/2020	76	2
08/07/2020	46	3
09/07/2020	78	4
10/07/2020	127	5
11/07/2020	192	6
12/07/2020	103	7
13/07/2020	66	1
14/07/2020	67	2
15/07/2020	117	3
16/07/2020	98	4
17/07/2020	93	5
18/07/2020	5	6
19/07/2020	97	7
20/07/2020	85	1
21/07/2020	53	2
22/07/2020	257	3
23/07/2020	0	4
24/07/2020	151	5
25/07/2020	0	6
26/07/2020	187	7
27/07/2020	24	1
28/07/2020	45	2
29/07/2020	29	3
30/07/2020	120	4
31/07/2020	220	5
01/08/2020	108	6
02/08/2020	45	7
03/08/2020	41	1
04/08/2020	89	2
05/08/2020	65	3
06/08/2020	65	4
07/08/2020	84	5
08/08/2020	49	6
09/08/2020	34	7
10/08/2020	16	1
11/08/2020	40	2
12/08/2020	38	3
13/08/2020	160	4
14/08/2020	76	5
15/08/2020	38	6
16/08/2020	46	7
17/08/2020	53	1
18/08/2020	68	2
19/08/2020	47	3
20/08/2020	42	4
21/08/2020	40	5
22/08/2020	60	6
23/08/2020	32	7
24/08/2020	5	1
25/08/2020	4	2
26/08/2020	51	3
27/08/2020	22	4
28/08/2020	27	5
29/08/2020	5	6
30/08/2020	8	7
31/08/2020	30	1
01/09/2020	10	2
02/09/2020	3	3
03/09/2020	14	4
04/09/2020	15	5
05/09/2020	3	6
06/09/2020	3	7
07/09/2020	7	1
08/09/2020	9	2
09/09/2020	23	3
10/09/2020	2	4
11/09/2020	14	5
12/09/2020	9	6
13/09/2020	12	7
14/09/2020	7	1
15/09/2020	4	2
16/09/2020	3	3
17/09/2020	7	4
18/09/2020	5	5
19/09/2020	2	6
20/09/2020	13	7
21/09/2020	2	1
22/09/2020	6	2
23/09/2020	7	3
24/09/2020	1	4
25/09/2020	17	5
26/09/2020	2	6
27/09/2020	2	7
28/09/2020	2	1
29/09/2020	2	2
30/09/2020	1	3
01/10/2020	6	4
02/10/2020	4	5
03/10/2020	0	6
04/10/2020	3	7
05/10/2020	8	1
06/10/2020	2	2
07/10/2020	7	3
08/10/2020	6	4
09/10/2020	4	5
10/10/2020	8	6
11/10/2020	0	7
12/10/2020	3	1
13/10/2020	3	2
14/10/2020	2	3
15/10/2020	7	4
16/10/2020	6	5
17/10/2020	10	6
18/10/2020	5	7
19/10/2020	3	1
20/10/2020	1	2
21/10/2020	3	3
22/10/2020	10	4
23/10/2020	11	5
24/10/2020	2	6
25/10/2020	3	7
26/10/2020	4	1
27/10/2020	3	2
28/10/2020	7	3
29/10/2020	12	4
30/10/2020	7	5
31/10/2020	7	6
01/11/2020	2	7
02/11/2020	1	1
03/11/2020	1	2
04/11/2020	0	3
05/11/2020	6	4
06/11/2020	2	5
07/11/2020	6	6
08/11/2020	3	7
09/11/2020	2	1
10/11/2020	0	2
11/11/2020	2	3
12/11/2020	3	4
13/11/2020	4	5
14/11/2020	2	6
15/11/2020	1	7
16/11/2020	6	1
17/11/2020	0	2
18/11/2020	28	3
19/11/2020	3	4
20/11/2020	1	5
21/11/2020	0	6
22/11/2020	0	7
23/11/2020	6	1
24/11/2020	8	2
25/11/2020	1	3
26/11/2020	2	4
27/11/2020	4	5
28/11/2020	1	6
29/11/2020	0	7
30/11/2020	3	1
01/12/2020	0	2
02/12/2020	12	3
03/12/2020	3	4
04/12/2020	4	5
05/12/2020	2	6
06/12/2020	2	7
07/12/2020	0	1
08/12/2020	0	2
09/12/2020	0	3
10/12/2020	0	4
11/12/2020	4	5
12/12/2020	8	6
13/12/2020	3	7
14/12/2020	4	1
15/12/2020	10	2
16/12/2020	11	3
17/12/2020	47	4
18/12/2020	10	5
19/12/2020	5	6
20/12/2020	8	7
21/12/2020	41	1
22/12/2020	46	2
23/12/2020	13	3
24/12/2020	16	4
25/12/2020	62	5
26/12/2020	4	6
27/12/2020	11	7
28/12/2020	23	1
29/12/2020	11	2
30/12/2020	83	3
31/12/2020	112	4
01/01/2021	101	5
02/01/2021	28	6
03/01/2021	132	7
04/01/2021	91	1
05/01/2021	175	2
06/01/2021	227	3
07/01/2021	274	4
08/01/2021	314	5
09/01/2021	381	6
10/01/2021	269	7
11/01/2021	452	1
12/01/2021	0	2
13/01/2021	373	3
14/01/2021	591	4
15/01/2021	1232	5
16/01/2021	562	6
17/01/2021	685	7
18/01/2021	557	1
19/01/2021	853	2
20/01/2021	971	3
21/01/2021	1198	4
22/01/2021	1316	5
23/01/2021	1074	6
24/01/2021	956	7
25/01/2021	592	1
26/01/2021	843	2
27/01/2021	830	3
28/01/2021	644	4
29/01/2021	716	5
30/01/2021	477	6
31/01/2021	466	7
01/02/2021	402	1
02/02/2021	538	2
03/02/2021	546	3
04/02/2021	435	4
05/02/2021	476	5
06/02/2021	515	6
07/02/2021	320	7
08/02/2021	227	1
09/02/2021	300	2
10/02/2021	328	3
11/02/2021	220	4
12/02/2021	360	5
13/02/2021	246	6
14/02/2021	159	7
15/02/2021	146	1
16/02/2021	240	2
17/02/2021	213	3
18/02/2021	203	4
19/02/2021	440	5
20/02/2021	251	6
21/02/2021	214	7
22/02/2021	200	1
23/02/2021	164	2
24/02/2021	189	3
25/02/2021	207	4
26/02/2021	173	5
27/02/2021	123	6
28/02/2021	147	7
01/03/2021	63	1
02/03/2021	140	2
03/03/2021	81	3
04/03/2021	54	4
05/03/2021	0	5
06/03/2021	115	6
07/03/2021	44	7
08/03/2021	27	1
09/03/2021	59	2
10/03/2021	86	3
11/03/2021	59	4
12/03/2021	73	5
13/03/2021	43	6
14/03/2021	0	7
15/03/2021	75	1
16/03/2021	30	2
17/03/2021	76	3
18/03/2021	75	4
19/03/2021	129	5
20/03/2021	42	6
21/03/2021	21	7
22/03/2021	33	1
23/03/2021	53	2
24/03/2021	31	3
25/03/2021	33	4
26/03/2021	28	5
27/03/2021	43	6
28/03/2021	23	7
29/03/2021	24	1
30/03/2021	20	2
31/03/2021	26	3
01/04/2021	33	4
02/04/2021	55	5
03/04/2021	8	6
04/04/2021	14	7
05/04/2021	12	1
06/04/2021	12	2
07/04/2021	33	3
08/04/2021	20	4
09/04/2021	41	5
10/04/2021	26	6
11/04/2021	22	7
12/04/2021	32	1
13/04/2021	13	2
14/04/2021	19	3
15/04/2021	11	4
16/04/2021	17	5
17/04/2021	0	6
18/04/2021	22	7
19/04/2021	18	1
20/04/2021	9	2
21/04/2021	7	3
22/04/2021	14	4
23/04/2021	0	5
24/04/2021	22	6
25/04/2021	5	7
26/04/2021	5	1
27/04/2021	10	2
28/04/2021	21	3
29/04/2021	10	4
30/04/2021	16	5
01/05/2021	17	6
02/05/2021	1	7
03/05/2021	3	1
04/05/2021	24	2
05/05/2021	20	3
06/05/2021	8	4
07/05/2021	7	5
08/05/2021	8	6
09/05/2021	5	7
10/05/2021	9	1
11/05/2021	3	2
12/05/2021	0	3
13/05/2021	17	4
14/05/2021	0	5
15/05/2021	10	6
16/05/2021	4	7
17/05/2021	2	1
18/05/2021	15	2
19/05/2021	7	3
20/05/2021	13	4
21/05/2021	10	5
22/05/2021	13	6
23/05/2021	10	7
24/05/2021	9	1
25/05/2021	2	2
26/05/2021	9	3
27/05/2021	0	4
28/05/2021	19	5
29/05/2021	6	6
30/05/2021	6	7
31/05/2021	3	1
01/06/2021	8	2
02/06/2021	14	3
03/06/2021	5	4
04/06/2021	6	5
05/06/2021	13	6
06/06/2021	6	7
07/06/2021	13	1
08/06/2021	7	2
09/06/2021	22	3
10/06/2021	15	4
11/06/2021	23	5
12/06/2021	15	6
13/06/2021	0	7
14/06/2021	79	1
15/06/2021	24	2
16/06/2021	62	3
17/06/2021	52	4
18/06/2021	79	5
19/06/2021	51	6
20/06/2021	36	7
21/06/2021	46	1
22/06/2021	82	2
23/06/2021	119	3
24/06/2021	104	4
25/06/2021	169	5
26/06/2021	166	6
27/06/2021	75	7
28/06/2021	80	1
29/06/2021	188	2
30/06/2021	229	3
01/07/2021	233	4
02/07/2021	214	5
03/07/2021	247	6
04/07/2021	106	7
05/07/2021	131	1
06/07/2021	309	2
07/07/2021	190	3
08/07/2021	427	4
09/07/2021	451	5
10/07/2021	512	6
11/07/2021	240	7
12/07/2021	232	1
13/07/2021	514	2
14/07/2021	781	3
15/07/2021	785	4
16/07/2021	756	5
17/07/2021	789	6
18/07/2021	427	7
19/07/2021	347	1
20/07/2021	867	2
21/07/2021	781	3
22/07/2021	952	4
23/07/2021	848	5
24/07/2021	801	6
25/07/2021	571	7
26/07/2021	372	1
27/07/2021	743	2
28/07/2021	629	3
29/07/2021	760	4
30/07/2021	668	5
31/07/2021	538	6
01/08/2021	284	7
02/08/2021	356	1
03/08/2021	516	2
04/08/2021	675	3
05/08/2021	537	4
06/08/2021	503	5
07/08/2021	481	6
08/08/2021	221	7
09/08/2021	215	1
10/08/2021	439	2
11/08/2021	378	3
12/08/2021	321	4
13/08/2021	347	5
14/08/2021	276	6
15/08/2021	187	7
16/08/2021	138	1
17/08/2021	244	2
18/08/2021	396	3
19/08/2021	187	4
20/08/2021	201	5
21/08/2021	150	6
22/08/2021	72	7
23/08/2021	153	1
24/08/2021	163	2
25/08/2021	167	3
26/08/2021	136	4
27/08/2021	131	5
28/08/2021	92	6
29/08/2021	32	7
30/08/2021	41	1
31/08/2021	108	2
01/09/2021	89	3
02/09/2021	80	4
03/09/2021	65	5
04/09/2021	75	6
05/09/2021	18	7
06/09/2021	31	1
07/09/2021	46	2
08/09/2021	67	3
09/09/2021	30	4
10/09/2021	57	5
11/09/2021	46	6
12/09/2021	15	7
13/09/2021	24	1
14/09/2021	34	2
15/09/2021	36	3
16/09/2021	43	4
17/09/2021	37	5
18/09/2021	50	6
19/09/2021	26	7
20/09/2021	19	1
21/09/2021	34	2
22/09/2021	17	3
23/09/2021	20	4
24/09/2021	22	5
25/09/2021	22	6
26/09/2021	12	7
27/09/2021	8	1
28/09/2021	11	2
29/09/2021	24	3
30/09/2021	28	4
01/10/2021	17	5
02/10/2021	12	6
03/10/2021	3	7
04/10/2021	7	1
05/10/2021	10	2
06/10/2021	10	3
07/10/2021	9	4
08/10/2021	15	5
09/10/2021	9	6
10/10/2021	4	7
11/10/2021	3	1
12/10/2021	15	2
13/10/2021	5	3
14/10/2021	3	4
15/10/2021	7	5
16/10/2021	3	6
17/10/2021	4	7
18/10/2021	10	1
19/10/2021	6	2
20/10/2021	6	3
21/10/2021	7	4
22/10/2021	2	5
23/10/2021	10	6
24/10/2021	0	7
25/10/2021	8	1
26/10/2021	1	2
27/10/2021	8	3
28/10/2021	8	4
29/10/2021	7	5
30/10/2021	5	6
31/10/2021	2	7
01/11/2021	4	1
02/11/2021	2	2
03/11/2021	1	3
04/11/2021	0	4
05/11/2021	0	5
06/11/2021	12	6
07/11/2021	0	7
08/11/2021	3	1
09/11/2021	3	2
10/11/2021	11	3
11/11/2021	2	4
12/11/2021	7	5
13/11/2021	2	6
14/11/2021	0	7
15/11/2021	2	1
16/11/2021	1	2
17/11/2021	8	3
18/11/2021	4	4
19/11/2021	3	5
20/11/2021	2	6
21/11/2021	0	7
22/11/2021	2	1
23/11/2021	0	2
24/11/2021	2	3
25/11/2021	5	4
26/11/2021	14	5
27/11/2021	3	6
28/11/2021	8	7
29/11/2021	4	1
30/11/2021	15	2
01/12/2021	10	3
02/12/2021	10	4
03/12/2021	13	5
04/12/2021	17	6
05/12/2021	15	7
06/12/2021	16	1
07/12/2021	18	2
08/12/2021	38	3
09/12/2021	35	4
10/12/2021	59	5
11/12/2021	83	6
12/12/2021	35	7
13/12/2021	115	1
14/12/2021	235	2
15/12/2021	318	3
16/12/2021	475	4
17/12/2021	536	5
18/12/2021	468	6
19/12/2021	329	7
20/12/2021	482	1
21/12/2021	943	2
22/12/2021	1112	3
23/12/2021	1192	4
24/12/2021	1265	5
25/12/2021	947	6
26/12/2021	325	7
27/12/2021	544	1
28/12/2021	584	2
29/12/2021	1103	3
30/12/2021	963	4
31/12/2021	874	5
01/01/2022	753	6
02/01/2022	238	7
03/01/2022	229	1
04/01/2022	506	2
05/01/2022	828	3
06/01/2022	776	4
07/01/2022	677	5
08/01/2022	631	6
09/01/2022	274	7
10/01/2022	282	1
11/01/2022	598	2
12/01/2022	547	3
13/01/2022	476	4
14/01/2022	372	5
15/01/2022	244	6
16/01/2022	213	7
17/01/2022	73	1
18/01/2022	183	2
19/01/2022	244	3
20/01/2022	184	4
21/01/2022	162	5
22/01/2022	200	6
23/01/2022	58	7
24/01/2022	104	1
25/01/2022	86	2
26/01/2022	92	3
27/01/2022	119	4
28/01/2022	85	5
29/01/2022	80	6
30/01/2022	31	7
31/01/2022	55	1
01/02/2022	97	2
02/02/2022	60	3
03/02/2022	61	4
04/02/2022	45	5
05/02/2022	57	6
06/02/2022	18	7
07/02/2022	31	1
08/02/2022	32	2
09/02/2022	39	3
10/02/2022	21	4
11/02/2022	38	5
12/02/2022	35	6
13/02/2022	16	7
14/02/2022	8	1
15/02/2022	32	2
16/02/2022	41	3
17/02/2022	28	4
18/02/2022	45	5
19/02/2022	26	6
20/02/2022	14	7
21/02/2022	9	1
22/02/2022	10	2
23/02/2022	19	3
24/02/2022	19	4
25/02/2022	19	5
26/02/2022	19	6
27/02/2022	14	7
28/02/2022	11	1
01/03/2022	8	2
02/03/2022	15	3
03/03/2022	21	4
04/03/2022	13	5
05/03/2022	15	6
06/03/2022	18	7
07/03/2022	11	1
08/03/2022	12	2
09/03/2022	9	3
10/03/2022	15	4
11/03/2022	10	5
12/03/2022	9	6
13/03/2022	4	7
14/03/2022	0	1
15/03/2022	16	2
16/03/2022	11	3
17/03/2022	13	4
18/03/2022	5	5
19/03/2022	12	6
20/03/2022	5	7
21/03/2022	2	1
22/03/2022	3	2
23/03/2022	8	3
24/03/2022	12	4
25/03/2022	10	5
26/03/2022	12	6
27/03/2022	2	7
28/03/2022	10	1
29/03/2022	5	2
30/03/2022	6	3
31/03/2022	9	4
01/04/2022	10	5
02/04/2022	7	6
03/04/2022	7	7
04/04/2022	0	1
05/04/2022	3	2
06/04/2022	9	3
07/04/2022	7	4
08/04/2022	11	5
09/04/2022	8	6
10/04/2022	1	7
11/04/2022	2	1
12/04/2022	2	2
13/04/2022	6	3
14/04/2022	4	4
15/04/2022	6	5
16/04/2022	4	6
17/04/2022	1	7
18/04/2022	0	1
19/04/2022	0	2
20/04/2022	7	3
21/04/2022	6	4
22/04/2022	2	5
23/04/2022	4	6
24/04/2022	0	7
25/04/2022	0	1
26/04/2022	5	2
27/04/2022	9	3
28/04/2022	6	4
29/04/2022	14	5
30/04/2022	0	6
01/05/2022	0	7
02/05/2022	9	1
03/05/2022	0	2
04/05/2022	5	3
05/05/2022	2	4
06/05/2022	3	5
07/05/2022	11	6
08/05/2022	0	7
09/05/2022	0	1
10/05/2022	14	2
11/05/2022	17	3
12/05/2022	13	4
13/05/2022	11	5
14/05/2022	21	6
15/05/2022	1	7
16/05/2022	1	1
17/05/2022	6	2
18/05/2022	3	3
19/05/2022	11	4
20/05/2022	9	5
21/05/2022	11	6
22/05/2022	0	7
23/05/2022	6	1
24/05/2022	8	2
25/05/2022	0	3
26/05/2022	0	4
27/05/2022	21	5
28/05/2022	0	6
29/05/2022	9	7
30/05/2022	5	1
31/05/2022	7	2
01/06/2022	6	3
02/06/2022	4	4
03/06/2022	6	5
04/06/2022	10	6
05/06/2022	0	7
06/06/2022	11	1
07/06/2022	14	2
08/06/2022	7	3
09/06/2022	15	4
10/06/2022	17	5
11/06/2022	15	6
12/06/2022	17	7
13/06/2022	0	1
14/06/2022	27	2
15/06/2022	12	3
16/06/2022	16	4
17/06/2022	27	5
18/06/2022	13	6
19/06/2022	2	7
20/06/2022	21	1
21/06/2022	24	2
22/06/2022	38	3
23/06/2022	33	4
24/06/2022	28	5
25/06/2022	0	6
26/06/2022	0	7
27/06/2022	62	1
28/06/2022	38	2
29/06/2022	30	3
30/06/2022	28	4
01/07/2022	28	5
02/07/2022	31	6
03/07/2022	11	7
04/07/2022	24	1
05/07/2022	26	2
06/07/2022	19	3
07/07/2022	13	4
08/07/2022	48	5
09/07/2022	0	6
10/07/2022	35	7
11/07/2022	9	1
12/07/2022	49	2
13/07/2022	24	3
14/07/2022	0	4
15/07/2022	77	5
16/07/2022	0	6
17/07/2022	31	7
18/07/2022	37	1
19/07/2022	0	2
20/07/2022	137	3
21/07/2022	51	4
22/07/2022	0	5
23/07/2022	0	6
24/07/2022	82	7
25/07/2022	12	1
26/07/2022	36	2
27/07/2022	37	3
28/07/2022	42	4
29/07/2022	30	5
30/07/2022	15	6
31/07/2022	0	7
01/08/2022	15	1
02/08/2022	51	2
03/08/2022	38	3
04/08/2022	33	4
05/08/2022	23	5
06/08/2022	47	6
07/08/2022	10	7
08/08/2022	3	1
09/08/2022	7	2
10/08/2022	33	3
11/08/2022	21	4
12/08/2022	14	5
13/08/2022	5	6
14/08/2022	1	7
15/08/2022	7	1
16/08/2022	14	2
17/08/2022	0	3
18/08/2022	31	4
19/08/2022	8	5
20/08/2022	8	6
21/08/2022	4	7
22/08/2022	3	1
23/08/2022	7	2
24/08/2022	0	3
25/08/2022	21	4
26/08/2022	14	5
27/08/2022	6	6
28/08/2022	5	7
29/08/2022	3	1
30/08/2022	14	2
31/08/2022	4	3
01/09/2022	17	4
02/09/2022	0	5
03/09/2022	17	6
04/09/2022	7	7
05/09/2022	7	1
06/09/2022	4	2
07/09/2022	0	3
08/09/2022	15	4
09/09/2022	6	5
10/09/2022	0	6
11/09/2022	0	7
12/09/2022	10	1
13/09/2022	0	2
14/09/2022	3	3
15/09/2022	0	4
16/09/2022	0	5
17/09/2022	26	6
18/09/2022	8	7
19/09/2022	1	1
20/09/2022	0	2
21/09/2022	10	3
22/09/2022	6	4
23/09/2022	8	5
24/09/2022	0	6
25/09/2022	0	7
26/09/2022	0	1
27/09/2022	0	2
28/09/2022	0	3
29/09/2022	19	4
30/09/2022	4	5
01/10/2022	0	6
02/10/2022	1	7
03/10/2022	1	1
04/10/2022	4	2
05/10/2022	1	3
06/10/2022	4	4
07/10/2022	2	5
08/10/2022	4	6
09/10/2022	1	7
10/10/2022	1	1
11/10/2022	3	2
12/10/2022	5	3
13/10/2022	0	4
14/10/2022	2	5
15/10/2022	0	6
16/10/2022	0	7
17/10/2022	0	1
18/10/2022	4	2
19/10/2022	3	3
