# Supplementary material for: Epidemiological and phylogenetic analyses of public SARS-CoV-2 data from Malawi
Source: PLOS Glob Public Health. 2025 Mar 21;5(3):e0003943. doi: 10.1371/journal.pgph.0003943 (PMC11927878; doi:10.1371/journal.pgph.0003943)
Supplement: S2 Data — (CSV) [file pgph.0003943.s012.csv]

date	new_deaths	dayOfWeek
3/29/2020
3/30/2020
3/31/2020
04/01/2020
04/02/2020
04/03/2020
04/04/2020
04/05/2020
04/06/2020
04/07/2020	1	2
04/08/2020	0	3
04/09/2020	0	4
04/10/2020	0	5
04/11/2020	1	6
04/12/2020	0	7
4/13/2020	0	1
4/14/2020	0	2
4/15/2020	0	3
4/16/2020	0	4
4/17/2020	0	5
4/18/2020	0	6
4/19/2020	0	7
4/20/2020	0	1
4/21/2020	0	2
4/22/2020	1	3
4/23/2020	0	4
4/24/2020	0	5
4/25/2020	0	6
4/26/2020	0	7
4/27/2020	0	1
4/28/2020	0	2
4/29/2020	0	3
4/30/2020	0	4
05/01/2020	0	5
05/02/2020	0	6
05/03/2020	0	7
05/04/2020	0	1
05/05/2020	0	2
05/06/2020	0	3
05/07/2020	0	4
05/08/2020	0	5
05/09/2020	0	6
05/10/2020	0	7
05/11/2020	0	1
05/12/2020	0	2
5/13/2020	0	3
5/14/2020	0	4
5/15/2020	0	5
5/16/2020	0	6
5/17/2020	0	7
5/18/2020	0	1
5/19/2020	0	2
5/20/2020	0	3
5/21/2020	0	4
5/22/2020	0	5
5/23/2020	0	6
5/24/2020	1	7
5/25/2020	0	1
5/26/2020	0	2
5/27/2020	0	3
5/28/2020	0	4
5/29/2020	0	5
5/30/2020	0	6
5/31/2020	0	7
06/01/2020	0	1
06/02/2020	0	2
06/03/2020	0	3
06/04/2020	0	4
06/05/2020	0	5
06/06/2020	0	6
06/07/2020	0	7
06/08/2020	0	1
06/09/2020	0	2
06/10/2020	0	3
06/11/2020	0	4
06/12/2020	0	5
6/13/2020	1	6
6/14/2020	1	7
6/15/2020	0	1
6/16/2020	0	2
6/17/2020	0	3
6/18/2020	2	4
6/19/2020	0	5
6/20/2020	0	6
6/21/2020	3	7
6/22/2020	0	1
6/23/2020	0	2
6/24/2020	0	3
6/25/2020	1	4
6/26/2020	1	5
6/27/2020	0	6
6/28/2020	0	7
6/29/2020	0	1
6/30/2020	1	2
07/01/2020	2	3
07/02/2020	0	4
07/03/2020	0	5
07/04/2020	1	6
07/05/2020	0	7
07/06/2020	2	1
07/07/2020	0	2
07/08/2020	5	3
07/09/2020	1	4
07/10/2020	6	5
07/11/2020	2	6
07/12/2020	5	7
7/13/2020	1	1
7/14/2020	1	2
7/15/2020	3	3
7/16/2020	8	4
7/17/2020	4	5
7/18/2020	0	6
7/19/2020	4	7
7/20/2020	3	1
7/21/2020	2	2
7/22/2020	12	3
7/23/2020	0	4
7/24/2020	11	5
7/25/2020	0	6
7/26/2020	12	7
7/27/2020	0	1
7/28/2020	4	2
7/29/2020	0	3
7/30/2020	4	4
7/31/2020	7	5
08/01/2020	6	6
08/02/2020	3	7
08/03/2020	0	1
08/04/2020	5	2
08/05/2020	8	3
08/06/2020	1	4
08/07/2020	0	5
08/08/2020	6	6
08/09/2020	3	7
08/10/2020	0	1
08/11/2020	6	2
08/12/2020	0	3
8/13/2020	1	4
8/14/2020	3	5
8/15/2020	1	6
8/16/2020	4	7
8/17/2020	1	1
8/18/2020	1	2
8/19/2020	1	3
8/20/2020	1	4
8/21/2020	1	5
8/22/2020	2	6
8/23/2020	0	7
8/24/2020	1	1
8/25/2020	1	2
8/26/2020	3	3
8/27/2020	0	4
8/28/2020	1	5
8/29/2020	0	6
8/30/2020	0	7
8/31/2020	1	1
09/01/2020	0	2
09/02/2020	0	3
09/03/2020	0	4
09/04/2020	0	5
09/05/2020	0	6
09/06/2020	0	7
09/07/2020	1	1
09/08/2020	0	2
09/09/2020	0	3
09/10/2020	0	4
09/11/2020	1	5
09/12/2020	0	6
9/13/2020	0	7
9/14/2020	1	1
9/15/2020	0	2
9/16/2020	0	3
9/17/2020	1	4
9/18/2020	0	5
9/19/2020	0	6
9/20/2020	0	7
9/21/2020	0	1
9/22/2020	0	2
9/23/2020	0	3
9/24/2020	0	4
9/25/2020	0	5
9/26/2020	0	6
9/27/2020	0	7
9/28/2020	0	1
9/29/2020	0	2
9/30/2020	0	3
10/01/2020	0	4
10/02/2020	0	5
10/03/2020	0	6
10/04/2020	0	7
10/05/2020	1	1
10/06/2020	0	2
10/07/2020	0	3
10/08/2020	0	4
10/09/2020	0	5
10/10/2020	0	6
10/11/2020	0	7
10/12/2020	0	1
10/13/2020	1	2
10/14/2020	0	3
10/15/2020	0	4
10/16/2020	0	5
10/17/2020	0	6
10/18/2020	0	7
10/19/2020	0	1
10/20/2020	1	2
10/21/2020	1	3
10/22/2020	0	4
10/23/2020	0	5
10/24/2020	0	6
10/25/2020	0	7
10/26/2020	0	1
10/27/2020	0	2
10/28/2020	1	3
10/29/2020	0	4
10/30/2020	0	5
10/31/2020	0	6
11/01/2020	0	7
11/02/2020	0	1
11/03/2020	0	2
11/04/2020	0	3
11/05/2020	0	4
11/06/2020	0	5
11/07/2020	0	6
11/08/2020	0	7
11/09/2020	1	1
11/10/2020	0	2
11/11/2020	0	3
11/12/2020	0	4
11/13/2020	0	5
11/14/2020	0	6
11/15/2020	0	7
11/16/2020	0	1
11/17/2020	0	2
11/18/2020	0	3
11/19/2020	0	4
11/20/2020	0	5
11/21/2020	0	6
11/22/2020	0	7
11/23/2020	0	1
11/24/2020	0	2
11/25/2020	0	3
11/26/2020	0	4
11/27/2020	0	5
11/28/2020	0	6
11/29/2020	0	7
11/30/2020	0	1
12/01/2020	0	2
12/02/2020	0	3
12/03/2020	0	4
12/04/2020	0	5
12/05/2020	0	6
12/06/2020	0	7
12/07/2020	0	1
12/08/2020	1	2
12/09/2020	0	3
12/10/2020	0	4
12/11/2020	0	5
12/12/2020	0	6
12/13/2020	1	7
12/14/2020	0	1
12/15/2020	0	2
12/16/2020	0	3
12/17/2020	0	4
12/18/2020	0	5
12/19/2020	0	6
12/20/2020	0	7
12/21/2020	0	1
12/22/2020	0	2
12/23/2020	0	3
12/24/2020	0	4
12/25/2020	0	5
12/26/2020	1	6
12/27/2020	0	7
12/28/2020	0	1
12/29/2020	0	2
12/30/2020	1	3
12/31/2020	0	4
01/01/2021	2	5
01/02/2021	1	6
01/03/2021	3	7
01/04/2021	1	1
01/05/2021	3	2
01/06/2021	0	3
01/07/2021	4	4
01/08/2021	5	5
01/09/2021	12	6
01/10/2021	5	7
01/11/2021	10	1
01/12/2021	0	2
1/13/2021	19	3
1/14/2021	21	4
1/15/2021	16	5
1/16/2021	9	6
1/17/2021	14	7
1/18/2021	7	1
1/19/2021	15	2
1/20/2021	17	3
1/21/2021	43	4
1/22/2021	49	5
1/23/2021	25	6
1/24/2021	38	7
1/25/2021	10	1
1/26/2021	22	2
1/27/2021	15	3
1/28/2021	73	4
1/29/2021	15	5
1/30/2021	44	6
1/31/2021	15	7
02/01/2021	10	1
02/02/2021	14	2
02/03/2021	35	3
02/04/2021	18	4
02/05/2021	0	5
02/06/2021	58	6
02/07/2021	19	7
02/08/2021	18	1
02/09/2021	9	2
02/10/2021	17	3
02/11/2021	14	4
02/12/2021	12	5
2/13/2021	11	6
2/14/2021	15	7
2/15/2021	6	1
2/16/2021	10	2
2/17/2021	8	3
2/18/2021	8	4
2/19/2021	13	5
2/20/2021	7	6
2/21/2021	9	7
2/22/2021	8	1
2/23/2021	3	2
2/24/2021	5	3
2/25/2021	4	4
2/26/2021	4	5
2/27/2021	4	6
2/28/2021	3	7
03/01/2021	4	1
03/02/2021	5	2
03/03/2021	3	3
03/04/2021	2	4
03/05/2021	0	5
03/06/2021	9	6
03/07/2021	2	7
03/08/2021	1	1
03/09/2021	4	2
03/10/2021	3	3
03/11/2021	1	4
03/12/2021	1	5
3/13/2021	3	6
3/14/2021	0	7
3/15/2021	2	1
3/16/2021	4	2
3/17/2021	0	3
3/18/2021	3	4
3/19/2021	1	5
3/20/2021	1	6
3/21/2021	3	7
3/22/2021	2	1
3/23/2021	1	2
3/24/2021	6	3
3/25/2021	3	4
3/26/2021	4	5
3/27/2021	1	6
3/28/2021	1	7
3/29/2021	0	1
3/30/2021	2	2
3/31/2021	1	3
04/01/2021	1	4
04/02/2021	1	5
04/03/2021	1	6
04/04/2021	3	7
04/05/2021	1	1
04/06/2021	0	2
04/07/2021	1	3
04/08/2021	0	4
04/09/2021	1	5
04/10/2021	1	6
04/11/2021	1	7
04/12/2021	4	1
4/13/2021	1	2
4/14/2021	1	3
4/15/2021	0	4
4/16/2021	2	5
4/17/2021	0	6
4/18/2021	2	7
4/19/2021	1	1
4/20/2021	3	2
4/21/2021	0	3
4/22/2021	3	4
4/23/2021	0	5
4/24/2021	2	6
4/25/2021	0	7
4/26/2021	0	1
4/27/2021	0	2
4/28/2021	0	3
4/29/2021	1	4
4/30/2021	0	5
05/01/2021	0	6
05/02/2021	0	7
05/03/2021	0	1
05/04/2021	1	2
05/05/2021	2	3
05/06/2021	1	4
05/07/2021	0	5
05/08/2021	1	6
05/09/2021	0	7
05/10/2021	0	1
05/11/2021	0	2
05/12/2021	0	3
5/13/2021	0	4
5/14/2021	0	5
5/15/2021	0	6
5/16/2021	0	7
5/17/2021	0	1
5/18/2021	0	2
5/19/2021	0	3
5/20/2021	0	4
5/21/2021	0	5
5/22/2021	0	6
5/23/2021	0	7
5/24/2021	1	1
5/25/2021	0	2
5/26/2021	0	3
5/27/2021	0	4
5/28/2021	0	5
5/29/2021	0	6
5/30/2021	1	7
5/31/2021	0	1
06/01/2021	1	2
06/02/2021	0	3
06/03/2021	0	4
06/04/2021	0	5
06/05/2021	0	6
06/06/2021	1	7
06/07/2021	0	1
06/08/2021	1	2
06/09/2021	0	3
06/10/2021	0	4
06/11/2021	0	5
06/12/2021	1	6
6/13/2021	0	7
6/14/2021	0	1
6/15/2021	3	2
6/16/2021	1	3
6/17/2021	1	4
6/18/2021	2	5
6/19/2021	2	6
6/20/2021	0	7
6/21/2021	3	1
6/22/2021	2	2
6/23/2021	4	3
6/24/2021	1	4
6/25/2021	1	5
6/26/2021	2	6
6/27/2021	1	7
6/28/2021	5	1
6/29/2021	7	2
6/30/2021	2	3
07/01/2021	3	4
07/02/2021	3	5
07/03/2021	3	6
07/04/2021	3	7
07/05/2021	7	1
07/06/2021	3	2
07/07/2021	0	3
07/08/2021	9	4
07/09/2021	7	5
07/10/2021	8	6
07/11/2021	8	7
07/12/2021	6	1
7/13/2021	8	2
7/14/2021	12	3
7/15/2021	25	4
7/16/2021	12	5
7/17/2021	12	6
7/18/2021	13	7
7/19/2021	14	1
7/20/2021	11	2
7/21/2021	26	3
7/22/2021	21	4
7/23/2021	29	5
7/24/2021	19	6
7/25/2021	22	7
7/26/2021	33	1
7/27/2021	27	2
7/28/2021	21	3
7/29/2021	27	4
7/30/2021	26	5
7/31/2021	21	6
08/01/2021	26	7
08/02/2021	24	1
08/03/2021	15	2
08/04/2021	29	3
08/05/2021	19	4
08/06/2021	28	5
08/07/2021	29	6
08/08/2021	23	7
08/09/2021	22	1
08/10/2021	24	2
08/11/2021	21	3
08/12/2021	24	4
8/13/2021	22	5
8/14/2021	14	6
8/15/2021	13	7
8/16/2021	15	1
8/17/2021	15	2
8/18/2021	14	3
8/19/2021	16	4
8/20/2021	16	5
8/21/2021	15	6
8/22/2021	15	7
8/23/2021	8	1
8/24/2021	16	2
8/25/2021	13	3
8/26/2021	18	4
8/27/2021	19	5
8/28/2021	9	6
8/29/2021	4	7
8/30/2021	7	1
8/31/2021	9	2
09/01/2021	8	3
09/02/2021	10	4
09/03/2021	8	5
09/04/2021	3	6
09/05/2021	4	7
09/06/2021	7	1
09/07/2021	8	2
09/08/2021	4	3
09/09/2021	0	4
09/10/2021	3	5
09/11/2021	4	6
09/12/2021	2	7
9/13/2021	4	1
9/14/2021	2	2
9/15/2021	2	3
9/16/2021	5	4
9/17/2021	1	5
9/18/2021	4	6
9/19/2021	5	7
9/20/2021	3	1
9/21/2021	3	2
9/22/2021	1	3
9/23/2021	1	4
9/24/2021	3	5
9/25/2021	3	6
9/26/2021	1	7
9/27/2021	2	1
9/28/2021	1	2
9/29/2021	2	3
9/30/2021	1	4
10/01/2021	0	5
10/02/2021	1	6
10/03/2021	1	7
10/04/2021	0	1
10/05/2021	2	2
10/06/2021	1	3
10/07/2021	0	4
10/08/2021	0	5
10/09/2021	1	6
10/10/2021	2	7
10/11/2021	0	1
10/12/2021	2	2
10/13/2021	0	3
10/14/2021	0	4
10/15/2021	0	5
10/16/2021	0	6
10/17/2021	0	7
10/18/2021	2	1
10/19/2021	1	2
10/20/2021	1	3
10/21/2021	0	4
10/22/2021	0	5
10/23/2021	0	6
10/24/2021	0	7
10/25/2021	0	1
10/26/2021	0	2
10/27/2021	1	3
10/28/2021	1	4
10/29/2021	1	5
10/30/2021	1	6
10/31/2021	1	7
11/01/2021	1	1
11/02/2021	0	2
11/03/2021	0	3
11/04/2021	0	4
11/05/2021	0	5
11/06/2021	0	6
11/07/2021	0	7
11/08/2021	0	1
11/09/2021	0	2
11/10/2021	0	3
11/11/2021	0	4
11/12/2021	0	5
11/13/2021	0	6
11/14/2021	0	7
11/15/2021	0	1
11/16/2021	0	2
11/17/2021	0	3
11/18/2021	1	4
11/19/2021	0	5
11/20/2021	1	6
11/21/2021	0	7
11/22/2021	0	1
11/23/2021	0	2
11/24/2021	0	3
11/25/2021	0	4
11/26/2021	0	5
11/27/2021	0	6
11/28/2021	1	7
11/29/2021	0	1
11/30/2021	1	2
12/01/2021	0	3
12/02/2021	1	4
12/03/2021	0	5
12/04/2021	0	6
12/05/2021	0	7
12/06/2021	0	1
12/07/2021	0	2
12/08/2021	0	3
12/09/2021	0	4
12/10/2021	0	5
12/11/2021	0	6
12/12/2021	1	7
12/13/2021	0	1
12/14/2021	2	2
12/15/2021	0	3
12/16/2021	1	4
12/17/2021	0	5
12/18/2021	0	6
12/19/2021	0	7
12/20/2021	2	1
12/21/2021	0	2
12/22/2021	4	3
12/23/2021	2	4
12/24/2021	3	5
12/25/2021	6	6
12/26/2021	4	7
12/27/2021	5	1
12/28/2021	6	2
12/29/2021	7	3
12/30/2021	5	4
12/31/2021	9	5
01/01/2022	4	6
01/02/2022	3	7
01/03/2022	7	1
01/04/2022	8	2
01/05/2022	9	3
01/06/2022	5	4
01/07/2022	7	5
01/08/2022	4	6
01/09/2022	2	7
01/10/2022	7	1
01/11/2022	7	2
01/12/2022	10	3
1/13/2022	8	4
1/14/2022	8	5
1/15/2022	6	6
1/16/2022	7	7
1/17/2022	8	1
1/18/2022	6	2
1/19/2022	11	3
1/20/2022	11	4
1/21/2022	5	5
1/22/2022	12	6
1/23/2022	4	7
1/24/2022	5	1
1/25/2022	6	2
1/26/2022	3	3
1/27/2022	7	4
1/28/2022	9	5
1/29/2022	4	6
1/30/2022	1	7
1/31/2022	3	1
02/01/2022	2	2
02/02/2022	1	3
02/03/2022	1	4
02/04/2022	2	5
02/05/2022	3	6
02/06/2022	1	7
02/07/2022	2	1
02/08/2022	2	2
02/09/2022	5	3
02/10/2022	6	4
02/11/2022	5	5
02/12/2022	3	6
2/13/2022	2	7
2/14/2022	2	1
2/15/2022	1	2
2/16/2022	0	3
2/17/2022	1	4
2/18/2022	2	5
2/19/2022	3	6
2/20/2022	1	7
2/21/2022	0	1
2/22/2022	3	2
2/23/2022	1	3
2/24/2022	2	4
2/25/2022	0	5
2/26/2022	1	6
2/27/2022	2	7
2/28/2022	0	1
03/01/2022	0	2
03/02/2022	2	3
03/03/2022	0	4
03/04/2022	0	5
03/05/2022	1	6
03/06/2022	1	7
03/07/2022	0	1
03/08/2022	0	2
03/09/2022	1	3
03/10/2022	0	4
03/11/2022	0	5
03/12/2022	0	6
3/13/2022	3	7
3/14/2022	0	1
3/15/2022	1	2
3/16/2022	0	3
3/17/2022	0	4
3/18/2022	0	5
3/19/2022	2	6
3/20/2022	0	7
3/21/2022	0	1
3/22/2022	0	2
3/23/2022	0	3
3/24/2022	0	4
3/25/2022	0	5
3/26/2022	0	6
3/27/2022	0	7
3/28/2022	0	1
3/29/2022	0	2
3/30/2022	0	3
3/31/2022	0	4
04/01/2022	0	5
04/02/2022	0	6
04/03/2022	0	7
04/04/2022	0	1
04/05/2022	0	2
04/06/2022	1	3
04/07/2022	1	4
04/08/2022	0	5
04/09/2022	0	6
04/10/2022	0	7
04/11/2022	0	1
04/12/2022	0	2
4/13/2022	0	3
4/14/2022	0	4
4/15/2022	2	5
4/16/2022	1	6
4/17/2022	0	7
4/18/2022	1	1
4/19/2022	0	2
4/20/2022	0	3
4/21/2022	1	4
4/22/2022	0	5
4/23/2022	0	6
4/24/2022	0	7
4/25/2022	0	1
4/26/2022	0	2
4/27/2022	0	3
4/28/2022	1	4
4/29/2022	0	5
4/30/2022	0	6
05/01/2022	0	7
05/02/2022	0	1
05/03/2022	0	2
05/04/2022	0	3
05/05/2022	0	4
05/06/2022	0	5
05/07/2022	0	6
05/08/2022	0	7
05/09/2022	0	1
05/10/2022	1	2
05/11/2022	0	3
05/12/2022	0	4
5/13/2022	1	5
5/14/2022	0	6
5/15/2022	0	7
5/16/2022	1	1
5/17/2022	0	2
5/18/2022	0	3
5/19/2022	0	4
5/20/2022	0	5
5/21/2022	1	6
5/22/2022	0	7
5/23/2022	0	1
5/24/2022	1	2
5/25/2022	0	3
5/26/2022	0	4
5/27/2022	0	5
5/28/2022	0	6
5/29/2022	1	7
5/30/2022	0	1
5/31/2022	0	2
06/01/2022	1	3
06/02/2022	0	4
06/03/2022	1	5
06/04/2022	0	6
06/05/2022	0	7
06/06/2022	0	1
06/07/2022	0	2
06/08/2022	0	3
06/09/2022	0	4
06/10/2022	0	5
06/11/2022	0	6
06/12/2022	0	7
6/13/2022	0	1
6/14/2022	0	2
6/15/2022	0	3
6/16/2022	1	4
6/17/2022	0	5
6/18/2022	0	6
6/19/2022	1	7
6/20/2022	0	1
6/21/2022	0	2
6/22/2022	1	3
6/23/2022	0	4
6/24/2022	0	5
6/25/2022	0	6
6/26/2022	0	7
6/27/2022	0	1
6/28/2022	0	2
6/29/2022	0	3
6/30/2022	0	4
07/01/2022	0	5
07/02/2022	1	6
07/03/2022	0	7
07/04/2022	0	1
07/05/2022	0	2
07/06/2022	0	3
07/07/2022	0	4
07/08/2022	1	5
07/09/2022	0	6
07/10/2022	1	7
07/11/2022	1	1
07/12/2022	2	2
7/13/2022	0	3
7/14/2022	0	4
7/15/2022	1	5
7/16/2022	0	6
7/17/2022	1	7
7/18/2022	2	1
7/19/2022	0	2
7/20/2022	0	3
7/21/2022	1	4
7/22/2022	0	5
7/23/2022	0	6
7/24/2022	2	7
7/25/2022	2	1
7/26/2022	1	2
7/27/2022	2	3
7/28/2022	1	4
7/29/2022	1	5
7/30/2022	0	6
7/31/2022	0	7
08/01/2022	2	1
08/02/2022	0	2
08/03/2022	2	3
08/04/2022	1	4
08/05/2022	0	5
08/06/2022	0	6
08/07/2022	0	7
08/08/2022	0	1
08/09/2022	1	2
08/10/2022	1	3
08/11/2022	0	4
08/12/2022	0	5
8/13/2022	1	6
8/14/2022	0	7
8/15/2022	0	1
8/16/2022	0	2
8/17/2022	0	3
8/18/2022	2	4
8/19/2022	0	5
8/20/2022	1	6
8/21/2022	0	7
8/22/2022	0	1
8/23/2022	0	2
8/24/2022	0	3
8/25/2022	0	4
8/26/2022	0	5
8/27/2022	0	6
8/28/2022	0	7
8/29/2022	0	1
8/30/2022	0	2
8/31/2022	0	3
09/01/2022	0	4
09/02/2022	0	5
09/03/2022	1	6
09/04/2022	1	7
09/05/2022	0	1
09/06/2022	0	2
09/07/2022	0	3
09/08/2022	1	4
09/09/2022	0	5
09/10/2022	0	6
09/11/2022	0	7
09/12/2022	1	1
9/13/2022	0	2
9/14/2022	0	3
9/15/2022	0	4
9/16/2022	0	5
9/17/2022	0	6
9/18/2022	0	7
9/19/2022	0	1
9/20/2022	0	2
9/21/2022	0	3
9/22/2022	0	4
9/23/2022	0	5
9/24/2022	0	6
9/25/2022	0	7
9/26/2022	0	1
9/27/2022	0	2
9/28/2022	0	3
9/29/2022	2	4
9/30/2022	0	5
10/01/2022	0	6
10/02/2022	0	7
10/03/2022	0	1
10/04/2022	0	2
10/05/2022	0	3
10/06/2022	0	4
10/07/2022	0	5
10/08/2022	0	6
10/09/2022	0	7
10/10/2022	0	1
10/11/2022	0	2
10/12/2022	0	3
10/13/2022	0	4
10/14/2022	0	5
10/15/2022	0	6
10/16/2022	0	7
10/17/2022	0	1
10/18/2022	1	2
10/19/2022	0	3
