# Supplementary material for: Epidemiological and phylogenetic analyses of public SARS-CoV-2 data from Malawi
Source: PLOS Glob Public Health. 2025 Mar 21;5(3):e0003943. doi: 10.1371/journal.pgph.0003943 (PMC11927878; doi:10.1371/journal.pgph.0003943)
Supplement: S3 Data — (CSV) [file pgph.0003943.s013.csv]

DHSREGSP	TotalCovidCases	Population
Chitipa	715	234927
Karonga	1552	365028
Rumphi	1023	229161
Mzimba	7551	1161456
Kasungu	2418	842953
Nkhotakota	1408	393077
Ntchisi	1480	317069
Dowa	1772	772569
Salima	1899	478346
Lilongwe	19822	2626901
Mchinji	2369	602305
Dedza	1340	830512
Ntcheu	1030	659608
Mangochi	2787	1148611
Machinga	1015	735438
Zomba	4013	851737
Chiradzulu	1073	356875
Mwanza	407	130949
Thyolo	1060	721456
Mulanje	1656	684107
Phalombe	800	429450
Chikwawa	902	654684
Nsanje	528	299168
Balaka	976	438379
Neno	1033	138291
Nkhata Bay	1099	284681
Likoma	118	14527
Blantyre	24189	1251484
